# Supplementary material for: RedoxiBase: A database for ROS homeostasis regulated proteins
Source: Redox Biol. 2019 Jun 6;26:101247. doi: 10.1016/j.redox.2019.101247 (PMC6597783; doi:10.1016/j.redox.2019.101247)
Supplement: Multimedia component 1 [file mmc1.xml]

<?xml version="1.0" encoding="UTF-8" standalone="no"?><data:data><datasets><author>dunand@lrsv.ups-tlse.fr</author><type>0</type><dataset><value>1</value><reason>No data was used for the research described in the article</reason><comments/></dataset></datasets></data:data>
